# Supplementary material for: Federated unsupervised random forest for privacy-preserving patient stratification
Source: Bioinformatics. 2024 Sep 4;40(Suppl 2):ii198–207. doi: 10.1093/bioinformatics/btae382 (PMC11373406; doi:10.1093/bioinformatics/btae382)
Supplement: btae382_Supplementary_Data [file btae382_supplementary_data.zip]

Archive with 3 entries (3 files):
- oup-authoring-template.cls
- reference.bib
- uRF_Supplement.pdf
