# Supplementary material for: Federated unsupervised random forest for privacy-preserving patient stratification
Source: Bioinformatics. 2024 Sep 4;40(Suppl 2):ii198–207. doi: 10.1093/bioinformatics/btae382 (PMC11373406; doi:10.1093/bioinformatics/btae382)
Supplement: btae382_Supplementary_Data [file btae382_supplementary_data.zip › reference.bib]

@article{pfeifer2022robust,
  title={Robust Random Forest-Based All-Relevant Feature Ranks for Trustworthy {AI}},
  author={Pfeifer, Bastian and Holzinger, Andreas and Schimek, Michael G},
  journal={Studies in Health Technology and Informatics},
  volume={294},
  pages={137--138},
  year={2022}
}

@article{hauschild2022federated,
  title={{Federated Random Forests can improve local performance of predictive models for various healthcare applications}},
  author={Hauschild, Anne-Christin and Lemanczyk, Marta and Matschinske, Julian and Frisch, Tobias and Zolotareva, Olga and Holzinger, Andreas and Baumbach, Jan and Heider, Dominik},
  journal={Bioinformatics},
  volume={38},
  number={8},
  pages={2278--2286},
  year={2022},
  publisher={Oxford University Press}
}

@article{murtagh2014ward,
  title={{Ward’s hierarchical agglomerative clustering method: Which algorithms implement Ward’s criterion?}},
  author={Murtagh, Fionn and Legendre, Pierre},
  journal={Journal of Classification},
  volume={31},
  number={3},
  pages={274--295},
  year={2014},
  publisher={Springer}
}

@article{subramanian2020multi,
  title={{Multi-omics Data Integration, Interpretation, and Its Application}},
  author={Subramanian, Indhupriya and Verma, Srikant and Kumar, Shiva and Jere, Abhay and Anamika, Krishanpal},
  journal={Bioinformatics and Biology Insights},
  volume={14},
  pages={1--24},
  year={2020},
  publisher={SAGE Publications Sage UK: London, England}
}


@article{wang2014similarity,
  title={Similarity network fusion for aggregating data types on a genomic scale},
  author={Wang, Bo and Mezlini, Aziz M and Demir, Feyyaz and Fiume, Marc and Tu, Zhuowen and Brudno, Michael and Haibe-Kains, Benjamin and Goldenberg, Anna},
  journal={Nature Methods},
  volume={11},
  number={3},
  pages={333-337},
  year={2014},
  publisher={Nature Publishing Group}
}

@article{pfeifer2023parea,
  title={Parea: multi-view ensemble clustering for cancer subtype discovery},
  author={Pfeifer, Bastian and Bloice, Marcus D and Schimek, Michael G},
  journal={Journal of Biomedical Informatics},
  pages={104406},
  volume={143},
  year={2023},
  publisher={Elsevier}
}

@article{pfeifer2021hierarchical,
  title={A hierarchical clustering and data fusion approach for disease subtype discovery},
  author={Pfeifer, Bastian and Schimek, Michael G},
  journal={Journal of Biomedical Informatics},
  volume={113},
  pages={103636},
  year={2021},
  publisher={Elsevier}
}

@article{von2007tutorial,
  title={A tutorial on spectral clustering},
  author={Von Luxburg, Ulrike},
  journal={Statistics and Computing},
  volume={17},
  number={4},
  pages={395--416},
  year={2007},
  publisher={Springer}
}

@article{rousseeuw1987silhouettes,
  title={Silhouettes: a graphical aid to the interpretation and validation of cluster analysis},
  author={Rousseeuw, Peter J},
  journal={Journal of Computational and Applied Mathematics},
  volume={20},
  pages={53--65},
  year={1987},
  publisher={Elsevier}
}

@article{rappoport2018multi,
  title={Multi-omic and multi-view clustering algorithms: review and cancer benchmark},
  author={Rappoport, Nimrod and Shamir, Ron},
  journal={Nucleic Acids Research},
  volume={46},
  number={20},
  pages={10546--10562},
  year={2018},
  publisher={Oxford University Press}
}

@article{rappoport2019nemo,
  title={{NEMO}: cancer subtyping by integration of partial multi-omic data},
  author={Rappoport, Nimrod and Shamir, Ron},
  journal={Bioinformatics},
  volume={35},
  number={18},
  pages={3348--3356},
  year={2019},
  publisher={Oxford University Press}
}

@article{nguyen2018pinsplus,
  title={{PINSPlus: a tool for tumor subtype discovery in integrated genomic data}},
  author={Nguyen, Hung and Shrestha, Sangam and Draghici, Sorin and Nguyen, Tin},
  journal={Bioinformatics},
  volume={35},
  number={16},
  pages={2843--2846},
  year={2019},
  publisher={Oxford University Press}
}


@article{ward1963hierarchical,
  title={{Hierarchical Grouping to Optimize an Objective Function}},
  author={Ward Jr, Joe H},
  journal={Journal of the American Statistical Association},
  volume={58},
  number={301},
  pages={236--244},
  year={1963},
  publisher={Taylor \& Francis}
}

@InProceedings{pmlr-v206-liu23h,
  title = 	 {Forest{P}rune: Compact Depth-Pruned Tree Ensembles},
  author =       {Liu, Brian and Mazumder, Rahul},
  booktitle = 	 {Proceedings of The 26th International Conference on Artificial Intelligence and Statistics},
  pages = 	 {9417--9428},
  year = 	 {2023},
  editor = 	 {Ruiz, Francisco and Dy, Jennifer and van de Meent, Jan-Willem},
  volume = 	 {206},
  series = 	 {Proceedings of Machine Learning Research},
  month = 	 {25--27 Apr},
  publisher =    {PMLR},
  pdf = 	 {https://proceedings.mlr.press/v206/liu23h/liu23h.pdf},
  url = 	 {https://proceedings.mlr.press/v206/liu23h.html},
  abstract = 	 {Tree ensembles are powerful models that achieve excellent predictive performances, but can grow to unwieldy sizes. These ensembles are often post-processed (pruned) to reduce memory footprint and improve interpretability. We present ForestPrune, a novel optimization framework to post-process tree ensembles by pruning depth layers from individual trees. Since the number of nodes in a decision tree increases exponentially with tree depth, pruning deep trees drastically compactifies ensembles. We develop a specialized optimization algorithm to efficiently obtain high-quality solutions to problems under ForestPrune. Our algorithm typically reaches good solutions in seconds for medium-size datasets and ensembles, with 10000s of rows and 100s of trees, resulting in significant speedups over existing approaches. Our experiments demonstrate that ForestPrune produces parsimonious models that outperform models extracted by existing post-processing algorithms.}
}


@article{kursa2010feature,
  title={Feature selection with the {B}oruta package},
  author={Kursa, Miron B and Rudnicki, Witold R},
  journal={Journal of statistical software},
  volume={36},
  pages={1--13},
  year={2010}
}

@article{romano2021pmlb,
  title={PMLB v1.0: an open source dataset collection for benchmarking machine learning methods},
  author={Romano, Joseph D and Le, Trang T and La Cava, William and Gregg, John T and Goldberg, Daniel J and Chakraborty, Praneel and Ray, Natasha L and Himmelstein, Daniel and Fu, Weixuan and Moore, Jason H},
  journal={arXiv preprint arXiv:2012.00058v2},
  year={2021}
}


@article{Singh2021, doi = {10.21105/joss.03192}, url = {https://doi.org/10.21105/joss.03192}, year = {2021}, publisher = {The Open Journal}, volume = {6}, number = {61}, pages = {3192}, author = {Chandan Singh and Keyan Nasseri and Yan Shuo Tan and Tiffany Tang and Bin Yu}, title = {imodels: a python package for fitting interpretable models}, journal = {Journal of Open Source Software} }


@article{janitza2018computationally,
   year = {2018},
   author = {Janitza, Silke and Celik, Ender and Boulesteix, Anne-Laure},
   title = {A computationally fast variable importance test for random forests for high-dimensional data},
   journal = {Advances in Data Analysis and Classification},
   volume = {12},
   pages = {885-915}
}


@article{debeer2020conditional,
  title={Conditional permutation importance revisited},
  author={Debeer, Dries and Strobl, Carolin},
  journal={BMC bioinformatics},
  volume={21},
  number={1},
  pages={1--30},
  year={2020},
  publisher={BioMed Central}
}

@article{louppe2013understanding,
  title={Understanding variable importances in forests of randomized trees},
  author={Louppe, Gilles and Wehenkel, Louis and Sutera, Antonio and Geurts, Pierre},
  journal={Advances in neural information processing systems},
  volume={26},
  year={2013}
}

@article{kazemitabar2017variable,
  title={Variable importance using decision trees},
  author={Kazemitabar, Jalil and Amini, Arash and Bloniarz, Adam and Talwalkar, Ameet S},
  journal={Advances in neural information processing systems},
  volume={30},
  year={2017}
}

@article{breiman1984classification,
  title={Classification and regression trees--crc press},
  author={Breiman, L and Friedman, J and Olshen, R and Stone, C},
  journal={Boca Raton, Florida},
  year={1984}
}

@article{nicodemus2011stability,
  title={On the stability and ranking of predictors from random forest variable importance measures},
  author={Nicodemus, Kristin K},
  journal={Briefings in bioinformatics},
  volume={12},
  number={4},
  pages={369--373},
  year={2011},
  publisher={Oxford University Press}
}

@article{fernandez2014we,
  title={Do we need hundreds of classifiers to solve real world classification problems?},
  author={Fern{\'a}ndez-Delgado, Manuel and Cernadas, Eva and Barro, Sen{\'e}n and Amorim, Dinani},
  journal={The journal of machine learning research},
  volume={15},
  number={1},
  pages={3133--3181},
  year={2014},
  publisher={JMLR. org}
}

@book{friedman2001elements,
  title={The Elements of Statistical Learning},
  author={Friedman, Jerome and Hastie, Trevor and Tibshirani, Robert and others},
  volume={1},
  number={10},
  year={2001},
  publisher={Springer Series in Statistics New York}
}

@inproceedings{loecher_XKDD2022,
title={Are {SHAP} values biased towards high-entropy features?},
  author={Baudeu, Raphael and Wright, Marvin N.  and Loecher, Markus},
  title="Are SHAP Values Biased Towards High-Entropy Features?",
booktitle="Machine Learning and Principles and Practice of Knowledge Discovery in Databases",
year="2023",
publisher="Springer Nature Switzerland",
address="Cham",
pages="418--433",
abstract="In this paper, we examine the bias towards high-entropy features exhibited by SHAP values on tree-based structures such as classification and regression trees, random forests or gradient boosted trees. Previous work has shown that many feature importance measures for tree-based models assign higher values to high-entropy features, i.e. with high cardinality or balanced categories, and that this bias also applies to SHAP values. However, it is unclear if this bias is a major problem in practice or merely a statistical artifact with little impact on real data analyses. In this paper, we show that the severity of the bias strongly depends on the signal to noise ratio (SNR) in the dataset and on adequate hyperparameter tuning. In high-SNR settings, the bias is still present but is unlikely to affect feature rankings and thus can be safely ignored in many real data applications. On the other hand, in low-SNR settings, a feature without ground-truth effect but with high entropy could be ranked higher than a feature with ground-truth effect but low entropy. Here, we show that careful hyperparameter tuning can remove the bias.",
isbn="978-3-031-23618-1"
}

@article{donhauser2021interpolation,
  title={Interpolation can hurt robust generalization even when there is no noise},
  author={Donhauser, Konstantin and Tifrea, Alexandru and Aerni, Michael and Heckel, Reinhard and Yang, Fanny},
  journal={Advances in Neural Information Processing Systems},
  volume={34},
  pages={23465--23477},
  year={2021}
}

@inproceedings{agarwal2022hierarchical,
  title={Hierarchical Shrinkage: Improving the accuracy and interpretability of tree-based models.},
  author={Agarwal, Abhineet and Tan, Yan Shuo and Ronen, Omer and Singh, Chandan and Yu, Bin},
  booktitle={International Conference on Machine Learning},
  pages={111--135},
  year={2022},
  organization={PMLR}
}

@article{Grinsztajn2022,
  doi = {10.48550/ARXIV.2207.08815},
  journal={arXiv preprint arXiv:2207.08815},
  url = {https://arxiv.org/abs/2207.08815},
  
  author = {Grinsztajn, Léo and Oyallon, Edouard and Varoquaux, Gaël},
  
  keywords = {Machine Learning (cs.LG), Artificial Intelligence (cs.AI), Methodology (stat.ME), Machine Learning (stat.ML), FOS: Computer and information sciences, FOS: Computer and information sciences},
  
  title = {Why do tree-based models still outperform deep learning on tabular data?},
  
  publisher = {arXiv},
  
  year = {2022},
  
  copyright = {arXiv.org perpetual, non-exclusive license}
}

@inproceedings{grinsztajn2022tree,
  title={Why do tree-based models still outperform deep learning on typical tabular data?},
  author={Grinsztajn, Leo and Oyallon, Edouard and Varoquaux, Gael},
  booktitle={Thirty-sixth Conference on Neural Information Processing Systems Datasets and Benchmarks Track},
  year={2022}
}

@inproceedings{loecherCDMAKE2022_debiasing,
  title={Debiasing {MDI} feature importance and {SHAP} values in tree ensembles},
  author={Loecher, Markus},
  booktitle={International Cross-Domain Conference for Machine Learning and Knowledge Extraction},
  pages={114--129},
  year={2022},
  organization={Springer}
}

@inproceedings{loecherCDMAKE2022_appr,
  title={Approximation of {SHAP} values for Randomized Tree Ensembles},
  author={ Loecher, Markus and Lai,Dingyi  and Wu, Qi },
  booktitle={International Cross-Domain Conference for Machine Learning and Knowledge Extraction},
  pages={19--30},
  year={2022},
  organization={Springer}
}


@book{molnar2022,
  title      = {Interpretable Machine Learning},
  author     = {Christoph Molnar},
  year       = {2022},
  subtitle   = {A Guide for Making Black Box Models Explainable},
  edition    = {2nd},
  url        = {https://christophm.github.io/interpretable-ml-book}
}

@article{adler2022feature,
  title={Feature Importance in Gradient Boosting Trees with Cross-Validation Feature Selection},
  author={Adler, Afek Ilay and Painsky, Amichai},
  journal={Entropy},
  volume={24},
  number={5},
  pages={687},
  year={2022},
  publisher={MDPI}
}

@inproceedings{olson2018data,
  title={Data-driven advice for applying machine learning to bioinformatics problems},
  author={Olson, Randal S and Cava, William La and Mustahsan, Zairah and Varik, Akshay and Moore, Jason H},
  booktitle={Pacific Symposium on Biocomputing 2018: Proceedings of the Pacific Symposium},
  pages={192--203},
  year={2018},
  organization={World Scientific}
}

@misc{lundberg2020TreeExplainer,
  title={TreeExplainer Library},
  author={Lundberg, Scott M},
  url={https://github.com/slundberg/shap},
  year={2020}
}

@misc{lundberg2019consistent,
      title={Consistent Individualized Feature Attribution for Tree Ensembles}, 
      author={Scott M. Lundberg and Gabriel G. Erion and Su-In Lee},
      year={2019},
      eprint={1802.03888},
      archivePrefix={arXiv},
      primaryClass={cs.LG}
}


@misc{saabas2019treeInterpreter,
  title={TreeInterpreter Library},
  author={Saabas, Ando},
  url={https://github.com/andosa/treeinterpreter},
  year={2019}
}
@misc{saabas2019RFexplain,
  title={Interpreting random forests},
  author={Saabas, Ando},
  url={http://blog.datadive.net/interpreting-random-forests/},
  year={2019}
}

@article{loecher2020unbiased,
author = { Loecher, Markus},
title = {Unbiased variable importance for random forests},
journal = {Communications in Statistics - Theory and Methods},
volume = {0},
number = {0},
pages = {1-13},
year  = {2020},
sortyear = {2020-2},
publisher = {Taylor & Francis},
doi = {10.1080/03610926.2020.1764042}
}

@article{loecher2020unbiasedArxiv,
  title={Unbiased variable importance for random forests},
  author={Loecher, Markus},
  journal={arXiv preprint arXiv:2003.02106},
  year={2020},
  sortyear = {2020-1}
}

@article{loecher2020XAI_Arxiv,
  title={From unbiased {MDI} Feature Importance to Explainable {AI} for Trees},
  author={Loecher, Markus},
  journal={arXiv preprint arXiv:2003.12043},
  year={2020},
  sortyear = {2020-3}
}

@article{lundberg2020local,
  title={From local explanations to global understanding with explainable {AI} for trees},
  author={Lundberg, Scott M and Erion, Gabriel and Chen, Hugh and DeGrave, Alex and Prutkin, Jordan M and Nair, Bala and Katz, Ronit and Himmelfarb, Jonathan and Bansal, Nisha and Lee, Su-In},
  journal={Nature machine intelligence},
  volume={2},
  number={1},
  pages={56--67},
  year={2020},
  publisher={Nature Publishing Group}
}


@article{probst2019hyperparameters,
  title={Hyperparameters and tuning strategies for random forest},
  author={Probst, Philipp and Wright, Marvin N and Boulesteix, Anne-Laure},
  journal={Wiley Interdisciplinary Reviews: Data Mining and Knowledge Discovery},
  volume={9},
  number={3},
  pages={e1301},
  year={2019},
  publisher={Wiley Online Library}
}
@article{10.1093/bioinformatics/btq134,
    author = {Altmann, André and Toloşi, Laura and Sander, Oliver and Lengauer, Thomas},
    title = "{Permutation importance: a corrected feature importance measure}",
    journal = {Bioinformatics},
    volume = {26},
    number = {10},
    pages = {1340-1347},
    year = {2010},
    month = {04},
    abstract = "{Motivation: In life sciences, interpretability of machine learning models is as important as their prediction accuracy. Linear models are probably the most frequently used methods for assessing feature relevance, despite their relative inflexibility. However, in the past years effective estimators of feature relevance have been derived for highly complex or non-parametric models such as support vector machines and RandomForest (RF) models. Recently, it has been observed that RF models are biased in such a way that categorical variables with a large number of categories are preferred.Results: In this work, we introduce a heuristic for normalizing feature importance measures that can correct the feature importance bias. The method is based on repeated permutations of the outcome vector for estimating the distribution of measured importance for each variable in a non-informative setting. The P-value of the observed importance provides a corrected measure of feature importance. We apply our method to simulated data and demonstrate that (i) non-informative predictors do not receive significant P-values, (ii) informative variables can successfully be recovered among non-informative variables and (iii) P-values computed with permutation importance (PIMP) are very helpful for deciding the significance of variables, and therefore improve model interpretability. Furthermore, PIMP was used to correct RF-based importance measures for two real-world case studies. We propose an improved RF model that uses the significant variables with respect to the PIMP measure and show that its prediction accuracy is superior to that of other existing models.Availability: R code for the method presented in this article is available at http://www.mpi-inf.mpg.de/∼altmann/download/PIMP.RContact:altmann@mpi-inf.mpg.de, laura.tolosi@mpi-inf.mpg.deSupplementary information:Supplementary data are available at Bioinformatics online.}",
    issn = {1367-4803},
    doi = {10.1093/bioinformatics/btq134},
    url = {https://doi.org/10.1093/bioinformatics/btq134},
    eprint = {https://academic.oup.com/bioinformatics/article-pdf/26/10/1340/16892402/btq134.pdf},
}


@article{zhou2021unbiased,
  title={Unbiased measurement of feature importance in tree-based methods},
  author={Zhou, Zhengze and Hooker, Giles},
  journal={ACM Transactions on Knowledge Discovery from Data (TKDD)},
  volume={15},
  number={2},
  pages={1--21},
  year={2021},
  publisher={ACM New York, NY, USA}
}

@article{mentch2019randomization,
  title={Randomization as regularization: a degrees of freedom explanation for random forest success},
  author={Mentch, Lucas and Zhou, Siyu},
  journal={arXiv preprint arXiv:1911.00190},
  year={2019}
}

@article{mentch2020randomization,
  title={Randomization as regularization: A degrees of freedom explanation for random forest success},
  author={Mentch, Lucas and Zhou, Siyu},
  journal={The Journal of Machine Learning Research},
  volume={21},
  number={1},
  pages={6918--6953},
  year={2020},
  publisher={JMLRORG}
}

@article{hooker2019please,
  title={Please stop permuting features: An explanation and alternatives},
  author={Hooker, Giles and Mentch, Lucas},
  journal={arXiv e-prints},
  pages={arXiv--1905},
  year={2019}
}

@article{sandri2008bias,
  title={A bias correction algorithm for the Gini variable importance measure in classification trees},
  author={Sandri, Marco and Zuccolotto, Paola},
  journal={Journal of Computational and Graphical Statistics},
  volume={17},
  number={3},
  pages={611--628},
  year={2008},
  publisher={Taylor \& Francis}
}

@article{nembrini2018revival,
  title={The revival of the Gini importance?},
  author={Nembrini, Stefano and K{\"o}nig, Inke R and Wright, Marvin N},
  journal={Bioinformatics},
  volume={34},
  number={21},
  pages={3711--3718},
  year={2018},
  publisher={Oxford University Press}
}


@article{wright2017package,
    title = {{ranger}: A Fast Implementation of Random Forests for High Dimensional Data in {C++} and {R}},
    author = {Marvin N. Wright and Andreas Ziegler},
    journal = {Journal of Statistical Software},
    year = {2017},
    volume = {77},
    number = {1},
    pages = {1--17},
    doi = {10.18637/jss.v077.i01},
  }


@incollection{NIPS2019_9017,
title = {A Debiased {MDI} Feature Importance Measure for Random Forests},
author = {Li, Xiao and Wang, Yu and Basu, Sumanta and Kumbier, Karl and Yu, Bin},
booktitle = {Advances in Neural Information Processing Systems 32},
editor = {H. Wallach and H. Larochelle and A. Beygelzimer and F. d Alch\'{e}-Buc and E. Fox and R. Garnett},
pages = {8049--8059},
year = {2019}
}


@article{menze2009comparison,
  title={A comparison of random forest and its Gini importance with standard chemometric methods for the feature selection and classification of spectral data},
  author={Menze, Bjoern H and Kelm, B Michael and Masuch, Ralf and Himmelreich, Uwe and Bachert, Peter and Petrich, Wolfgang and Hamprecht, Fred A},
  journal={BMC Bioinformatics},
  volume={10},
  number={1},
  pages={213},
  year={2009},
  publisher={BioMed Central}
}

@article{hothorn2006unbiased,
  title={Unbiased recursive partitioning: A conditional inference framework},
  author={Hothorn, Torsten and Hornik, Kurt and Zeileis, Achim},
  journal={Journal of Computational and Graphical statistics},
  volume={15},
  number={3},
  pages={651--674},
  year={2006},
  publisher={Taylor \& Francis}
}
@article{diaz2006gene,
  title={Gene selection and classification of microarray data using random forest},
  author={D{\'\i}az-Uriarte, Ram{\'o}n and De Andres, Sara Alvarez},
  journal={BMC Bioinformatics},
  volume={7},
  number={1},
  pages={3},
  year={2006},
  publisher={BioMed Central}
}

@article{loh1997split,
  title={Split selection methods for classification trees},
  author={Loh, Wei-Yin and Shih, Yu-Shan},
  journal={Statistica sinica},
  pages={815--840},
  year={1997},
  publisher={JSTOR}
}

@article{shih2004variable,
  title={Variable selection bias in regression trees with constant fits},
  author={Shih, Yu-Shan and Tsai, Hsin-Wen},
  journal={Computational statistics \& data analysis},
  volume={45},
  number={3},
  pages={595--607},
  year={2004},
  publisher={Elsevier}
}

@article{shih2004note,
  title={A note on split selection bias in classification trees},
  author={Shih, Y-S},
  journal={Computational statistics \& data analysis},
  volume={45},
  number={3},
  pages={457--466},
  year={2004},
  publisher={Elsevier}
}

@article{pedregosa2011scikit,
  title={Scikit-learn: Machine learning in python},
  author={Pedregosa, Fabian and Varoquaux, Ga{\"e}l and Gramfort, Alexandre and Michel, Vincent and Thirion, Bertrand and Grisel, Olivier and Blondel, Mathieu and Prettenhofer, Peter and Weiss, Ron and Dubourg, Vincent and others},
  journal={Journal of machine learning research},
  volume={12},
  number={Oct},
  pages={2825--2830},
  year={2011}
}

 @ARTICLE{Breiman2001-rl,
   title    = "{Random Forests}",
   author   = "Breiman, Leo",
   abstract = "Random forests are a combination of tree predictors such that
               each tree depends on the values of a random vector sampled
               independently and with the same distribution for all trees in the
               forest. The generalization error for forests converges a.s. to a
               limit as the number of trees in the forest becomes large. The
               generalization error of a forest of tree classifiers depends on
               the strength of the individual trees in the forest and the
               correlation between them. Using a random selection of features to
               split each node yields error rates that compare favorably to
               Adaboost (Y. Freund \& R. Schapire, Machine Learning: Proceedings
               of the Thirteenth International conference, ***, 148--156), but
               are more robust with respect to noise. Internal estimates monitor
               error, strength, and correlation and these are used to show the
               response to increasing the number of features used in the
               splitting. Internal estimates are also used to measure variable
               importance. These ideas are also applicable to regression.",
   journal  = "Machine Learning",
   volume   =  45,
   number   =  1,
   pages    = "5--32",
   year     =  2001
 }

@Article{Breiman2001,
author="Breiman, L.",
title="Random Forests",
journal="Machine Learning",
year="2001",
volume="45",
doi="10.1023/A:1010933404324",
url="https://doi.org/10.1023/A:1010933404324"
}

@article{gromping2015variable,
  title={Variable importance in regression models},
  author={Gr{\"o}mping, Ulrike},
  journal={Wiley Interdisciplinary Reviews: Computational Statistics},
  volume={7},
  number={2},
  pages={137--152},
  year={2015},
  publisher={Wiley Online Library}
}

@article{gromping2009variable,
  title={Variable importance assessment in regression: linear regression versus random forest},
  author={Gr{\"o}mping, Ulrike},
  journal={The American Statistician},
  volume={63},
  number={4},
  pages={308--319},
  year={2009},
  publisher={Taylor \& Francis}
}
@article{hapfelmeier2013new,
  title={A new variable selection approach using random forests},
  author={Hapfelmeier, Alexander and Ulm, Kurt},
  journal={Computational Statistics \& Data Analysis},
  volume={60},
  pages={50--69},
  year={2013},
  publisher={Elsevier}
}

@article{strobl2008conditional,
  title={Conditional variable importance for random forests},
  author={Strobl, Carolin and Boulesteix, Anne-Laure and Kneib, Thomas and Augustin, Thomas and Zeileis, Achim},
  journal={BMC bioinformatics},
  volume={9},
  number={1},
  pages={307},
  year={2008},
  publisher={Springer}
}

@article{strobl2007unbiased,
  title={Unbiased split selection for classification trees based on the Gini index},
  author={Strobl, Carolin and Boulesteix, Anne-Laure and Augustin, Thomas},
  journal={Computational Statistics \& Data Analysis},
  volume={52},
  number={1},
  pages={483--501},
  year={2007},
  publisher={Elsevier}
}
@article{Strobl2007a,
author="Strobl, C.
and Boulesteix, A. L.
and Zeileis, A.
and Hothorn, T.",
title="Bias in Random Forest Variable Importance Measures: Illustrations, Sources and a Solution",
journal="BMC Bioinformatics",
year="2007",
volume="8",
doi="10.1186/1471-2105-8-25",
url="https://doi.org/10.1186/1471-2105-8-25"
}

@article{Strobl2007b,
author="Strobl, C.
and Boulesteix, A. L.
and Augustin, T.",
title="Unbiased Split Selection for Classification Trees Based on the Gini Index",
journal="Computational Statistics {\&} Data Analysis",
year="2007",
volume="52",
doi="10.1016/j.csda.2006.12.030",
url="https://doi.org/10.1016/j.csda.2006.12.030"
}

@article{kim2001classification,
  title={Classification trees with unbiased multiway splits},
  author={Kim, Hyunjoong and Loh, Wei-Yin},
  journal={Journal of the American Statistical Association},
  volume={96},
  number={454},
  pages={589--604},
  year={2001},
  publisher={Taylor \& Francis}
}

@Article{randomForest2002,
    title = {Classification and Regression by randomForest},
    author = {Andy Liaw and Matthew Wiener},
    journal = {R News},
    year = {2002},
    volume = {2},
    number = {3},
    pages = {18-22},
    url = {https://CRAN.R-project.org/doc/Rnews/},
  }

@Manual{rfVarImpOOB2019,
    title = {rfVarImpOOB: Unbiased Variable Importance for Random Forests},
    author = {Markus Loecher},
    year = {2019},
    note = {R package version 1.0},
    url = {https://CRAN.R-project.org/package=rfVarImpOOB},
  }

@Manual{tree.interpreter2020,
    title = {tree.interpreter: Random Forest Prediction Decomposition and Feature Importance Measure},
    author = {Qingyao Sun},
    year = {2020},
    note = {R package version 0.1.1},
    url = {https://CRAN.R-project.org/package=tree.interpreter},
  }


@article{cummings2004simple,
  title={Simple statistical models predict C-to-U edited sites in plant mitochondrial RNA},
  author={Cummings, Michael P and Myers, Daniel S},
  journal={BMC Bioinformatics},
  volume={5},
  number={1},
  pages={132},
  year={2004},
  publisher={BioMed Central}
}

@inproceedings{bicego2021learning,
  title="{On learning Random Forests for Random Forest-clustering}",
  author={Bicego, Manuele and Escolano, Francisco},
  booktitle={2020 25th International Conference on Pattern Recognition (ICPR)},
  pages={3451--3458},
  year={2021},
  organization={IEEE}
}

@article{wright1949genetical,
  title={The genetical structure of populations},
  author={Wright, Sewall},
  journal={Annals of Eugenics},
  volume={15},
  number={1},
  pages={323--354},
  year={1949},
  publisher={Wiley Online Library}
}
@article{yang2021subtype,
  title={Subtype-{GAN}: a deep learning approach for integrative cancer subtyping of multi-omics data},
  author={Yang, Hai and Chen, Rui and Li, Dongdong and Wang, Zhe},
  journal={Bioinformatics},
  volume={37},
  number={16},
  pages={2231--2237},
  year={2021},
  publisher={Oxford University Press}
}

@article{yang2023mrgcn,
  title={{MRGCN}: cancer subtyping with multi-reconstruction graph convolutional network using full and partial multi-omics dataset},
  author={Yang, Bo and Yang, Yan and Wang, Meng and Su, Xueping},
  journal={Bioinformatics},
  volume={39},
  number={6},
  pages={btad353},
  year={2023},
  publisher={Oxford University Press}
}

@article{dayan2021federated,
  title={Federated learning for predicting clinical outcomes in patients with {COVID}-19},
  author={Dayan, Ittai and Roth, Holger R and Zhong, Aoxiao and Harouni, Ahmed and Gentili, Amilcare and Abidin, Anas Z and Liu, Andrew and Costa, Anthony Beardsworth and Wood, Bradford J and Tsai, Chien-Sung and others},
  journal={Nature Medicine},
  volume={27},
  number={10},
  pages={1735--1743},
  year={2021},
  publisher={Nature Publishing Group US New York}
}
@article{lipkova2022artificial,
  title={Artificial intelligence for multimodal data integration in oncology},
  author={Lipkova, Jana and Chen, Richard J and Chen, Bowen and Lu, Ming Y and Barbieri, Matteo and Shao, Daniel and Vaidya, Anurag J and Chen, Chengkuan and Zhuang, Luoting and Williamson, Drew FK and others},
  journal={Cancer Cell},
  volume={40},
  number={10},
  pages={1095--1110},
  year={2022},
  publisher={Elsevier}
}

@article{leng2022benchmark,
  title={A benchmark study of deep learning-based multi-omics data fusion methods for cancer},
  author={Leng, Dongjin and Zheng, Linyi and Wen, Yuqi and Zhang, Yunhao and Wu, Lianlian and Wang, Jing and Wang, Meihong and Zhang, Zhongnan and He, Song and Bo, Xiaochen},
  journal={Genome Biology},
  volume={23},
  number={1},
  pages={1--32},
  year={2022},
  publisher={BioMed Central}
}

@article{brauneck2023federated,
  title={Federated machine learning in data-protection-compliant research},
  author={Brauneck, Alissa and Schmalhorst, Louisa and Kazemi Majdabadi, Mohammad Mahdi and Bakhtiari, Mohammad and V{\"o}lker, Uwe and Saak, Christina Caroline and Baumbach, Jan and Baumbach, Linda and Buchholtz, Gabriele},
  journal={Nature Machine Intelligence},
  volume={5},
  number={1},
  pages={2--4},
  year={2023},
  publisher={Nature Publishing Group UK London}
}

@article{holsinger2009genetics,
  title={Genetics in geographically structured populations: defining, estimating and interpreting {FST}},
  author={Holsinger, Kent E and Weir, Bruce S},
  journal={Nature Reviews Genetics},
  volume={10},
  number={9},
  pages={639--650},
  year={2009},
  publisher={Nature Publishing Group UK London}
}
